# Supplementary material for: Different roles of urinary light chains and serum light chains as potential biomarkers for monitoring disease activity in systemic lupus erythematosus
Source: PeerJ. 2022 May 17;10:e13385. doi: 10.7717/peerj.13385 (PMC9121880; doi:10.7717/peerj.13385)
Supplement: Supplemental Information 1 — ‘ID’, ‘Accession’, ‘Gene Name’ and ‘Description’, all four are used to describe differentially expressed light chain peptides. ‘Sig(active_stable)’ represents the protein differential expression between the active SLE group and stable SLE group. ‘0’ means no difference, ‘1’ means up-regulated protein expression, and ‘−1’ means down-regulated protein expression ‘Ratio(active_stable)’ represents fold change of the protein differential expression between the active SLE group and stable SLE group. Columns E to P respectively represent the relative expression of the differentially expressed peptides detected in three replicates of mass spectrometry in SLE patients and control groups. [file peerj-10-13385-s001.xlsx]

## Sheet: Kappa light chain peptides
ID	Accession	Gene Name	Description	Sig(active_stable)	Ratio(active_stable)	pValue(active_stable)	active1	active2	active3	stable1	stable2	stable3	HC1	HC2	HC3
A0A075B6R9_HUMAN	tr|A0A075B6R9|A0A075B6R9_HUMAN;sp|A0A0C4DH68|KV224_HUMAN	IGKV2D-24	Immunoglobulin kappa variable 2D-24 (non-functional) (Fragment)	1	17.3143	0.000242	111.227	118.539	91.4559	4.74238	7.44232	6.36762	2.9051	2.66992	2.66711
A0A0G2JQJ0_HUMAN	tr|A0A0G2JQJ0|A0A0G2JQJ0_HUMAN;sp|A0A087WSZ0|KVD08_HUMAN	IGKV1D-8	Immunoglobulin kappa variable 1D-8 (Fragment)	1	13.233	0.00064	0.617234	0.840375	0.763538	0.0136635	0.0482122	0.105974	0.122843	0.252742	0.260715
KV621_HUMAN	sp|A0A0C4DH24|KV621_HUMAN	IGKV6-21	Immunoglobulin kappa variable 6-21	1	6.38731	0.021415	1.36157	1.20268	2.41354	0.209569	0.325371	0.244384	0.117706	0.101242	0.0457519
KV105_HUMAN	sp|P01602|KV105_HUMAN	IGKV1-5	Immunoglobulin kappa variable 1-5	1	5.73889	0.005099	8.99711	7.79759	5.31271	1.04359	1.49924	1.30937	0.821988	0.627475	0.685157
KV117_HUMAN	sp|P01599|KV117_HUMAN	IGKV1-17	Immunoglobulin kappa variable 1-17	1	4.30619	0.0007	21.8508	18.2299	16.715	4.53875	4.6722	3.97838	1.80275	1.68225	1.92945
KVD39_HUMAN	sp|P04432|KVD39_HUMAN;sp|P01597|KV139_HUMAN	IGKV1D-39	Immunoglobulin kappa variable 1D-39	1	2.06758	0.03562	4.8595	5.88011	3.72601	1.33058	2.85034	2.81547	0.869083	0.909833	0.725517
KVD12_HUMAN	sp|P01611|KVD12_HUMAN;sp|A0A0C4DH73|KV112_HUMAN	IGKV1D-12	Immunoglobulin kappa variable 1D-12	0	8.99005	0.154478	0.0193087	2.23113	1.70251	0.184516	0.0669553	0.188232	0.154971	0.1548	0.113259
KV106_HUMAN	sp|A0A0C4DH72|KV106_HUMAN	IGKV1-6	Immunoglobulin kappa variable 1-6	0	1.84339	0.044806	25.1294	35.1418	44.1194	20.1066	18.2284	18.2948	5.15672	5.46575	4.73491
KVD15_HUMAN	sp|A0A087WSY6|KVD15_HUMAN	IGKV3D-15	Immunoglobulin kappa variable 3D-15	0	1.81534	0.142414	2.81951	6.1982	6.16513	3.209	3.45132	1.70331	1.45718	0.388167	1.64968
KV108_HUMAN	sp|A0A0C4DH67|KV108_HUMAN;sp|A0A0C4DH69|KV109_HUMAN	IGKV1-8	Immunoglobulin kappa variable 1-8	0	1.78404	0.004114	20.0592	18.953	15.5673	10.2272	10.0388	10.3271	3.64097	3.93433	3.16803
KV116_HUMAN	sp|P04430|KV116_HUMAN	IGKV1-16	Immunoglobulin kappa variable 1-16	0	1.76454	0.037867	2.36526	3.56678	2.48599	1.7743	1.38769	1.60868	0.549723	0.783842	0.580954
KV230_HUMAN	sp|P06310|KV230_HUMAN;sp|A0A075B6S6|KVD30_HUMAN	IGKV2-30	Immunoglobulin kappa variable 2-30	0	1.48343	0.382437	2.56005	2.61722	0.68429	1.47007	1.04461	1.43668	0.267651	0.31075	0.17485
KV315_HUMAN	sp|P01624|KV315_HUMAN	IGKV3-15	Immunoglobulin kappa variable 3-15	0	1.27655	0.10034	63.9947	65.7005	75.8462	62.1115	56.6172	42.2848	23.4391	30.7625	43.2764
KVD28_HUMAN	sp|P01615|KVD28_HUMAN;sp|A0A075B6P5|KV228_HUMAN;tr|A0A087X0Q4|A0A087X0Q4_HUMAN;sp|P01614|KVD40_HUMAN;sp|A0A087WW87|KV240_HUMAN;sp|A0A0A0MRZ7|KVD26_HUMAN	IGKV2D-28	Immunoglobulin kappa variable 2D-28	0	1.13003	0.420802	179.123	165.217	158.258	181.53	152.707	110.529	71.5957	74.2092	66.295
IGKC_HUMAN	sp|P01834|IGKC_HUMAN	IGKC	Immunoglobulin kappa constant	0	1.12316	0.427695	1501.71	2139.69	1518.92	1612.83	1476.79	1504.84	549.541	524.583	543.254
KV401_HUMAN	sp|P06312|KV401_HUMAN	IGKV4-1	Immunoglobulin kappa variable 4-1	0	1.12257	0.117031	51.0844	55.3604	49.8861	41.8413	48.0492	49.3715	23.4209	22.4342	21.426
KVD21_HUMAN	sp|A0A0A0MT36|KVD21_HUMAN;tr|A0A0C4DH26|A0A0C4DH26_HUMAN	IGKV6D-21	Immunoglobulin kappa variable 6D-21	0	0.860896	0.473524	0.927767	0.743291	0.601846	1.01628	0.634911	0.988968	0.0257648	0.0258805	0.145197
KVD20_HUMAN	sp|A0A0C4DH25|KVD20_HUMAN	IGKV3D-20	Immunoglobulin kappa variable 3D-20	0	0.760307	0.108241	11.2875	12.6984	11.937	18.9527	15.5124	12.7828	6.98385	7.068	7.31237
KV320_HUMAN	sp|P01619|KV320_HUMAN	IGKV3-20	Immunoglobulin kappa variable 3-20	0	0.738093	0.023695	255.075	325.64	254.246	394.861	388.16	348.219	126.737	113.625	102.743
KV133_HUMAN	sp|P01594|KV133_HUMAN;sp|P01593|KVD33_HUMAN	IGKV1-33	Immunoglobulin kappa variable 1-33	0	0.690634	0.009754	28.7455	33.0272	32.1828	49.6963	46.0242	40.3218	14.4982	15.7417	16.556
KV311_HUMAN	sp|P04433|KV311_HUMAN;sp|A0A0A0MRZ8|KVD11_HUMAN	IGKV3-11	Immunoglobulin kappa variable 3-11	0	0.690022	0.03766	40.2191	44.1495	36.1583	69.0657	53.2911	52.3145	30.0127	30.5633	27.8419
KV229_HUMAN	sp|A2NJV5|KV229_HUMAN	IGKV2-29	Immunoglobulin kappa variable 2-29	0	0.512043	0.235159	0.0430201	0.0223578	0.0463556	0.0938219	0.100093	0.0242963	0.0421331	0.0697992	0.0343674
KV113_HUMAN	sp|P0DP09|KV113_HUMAN;sp|A0A0B4J2D9|KVD13_HUMAN	IGKV1-13	Immunoglobulin kappa variable 1-13	-1	0.092265	0.000928	0.0130157	0.233502	0.51137	2.83446	2.27626	3.10351	0.205738	0.204933	0.145639
KVD16_HUMAN	sp|P01601|KVD16_HUMAN	IGKV1D-16	Immunoglobulin kappa variable 1D-16 (Fragment)	-1	0.082117	1.6e-05	0.0666132	0.0675235	0.181813	1.34023	1.25751	1.24981	0.266867	0.293592	0.184681
A0A075B6S9_HUMAN	tr|A0A075B6S9|A0A075B6S9_HUMAN	IGKV1D-37	Immunoglobulin kappa variable 1-37 (non-functional) (Fragment)	-1	0.055538	0.000199	0.0136482	0.0183256	0.0222691	0.282873	0.363687	0.330126	0.103293	0.107617	0.1253
KVD29_HUMAN	sp|A0A075B6S2|KVD29_HUMAN	IGKV2D-29	Immunoglobulin kappa variable 2D-29	-1	0.051884	0.016184	0.00665413	0.0336647	0.0139007	0.502345	0.321426	0.221247	0.22392	0.215775	0.186374
KV127_HUMAN	sp|A0A075B6S5|KV127_HUMAN	IGKV1-27	Immunoglobulin kappa variable 1-27	-1	0.043984	0.000459	0.0292144	0.0837507	0.0144118	0.977866	1.10595	0.812201	0.308208	0.281	0.490735
A0A075B6H7_HUMAN	tr|A0A075B6H7|A0A075B6H7_HUMAN	IGKV3-7	Immunoglobulin kappa variable 3-7 (non-functional) (Fragment)	-1	0.03358	0.020901	0.00496113	0.0235111	0.00569278	0.515757	0.241958	0.259691	0.0258435	0.295575	0.0965022

## Sheet: Lambda light chain peptides
ID	Accession	Gene Name	Description	Sig(active_stable)	Ratio(active_stable)	pValue(active_stable)	active1	active2	active3	stable1	stable2	stable3	HC1	HC2	HC3
A0A0G2JSC0_HUMAN	tr|A0A0G2JSC0|A0A0G2JSC0_HUMAN;sp|A0A087WSX0|LV545_HUMAN;sp|A0A0G2JS06|LV539_HUMAN	IGLV5-45	Immunoglobulin lambda variable 5-45 (Fragment)	1	314.437	0.000734	5.45758	5.98315	4.12141	0.02107	0.0178445	0.0105775	0.0137891	0.133733	0.229286
LV746_HUMAN	sp|A0A075B6I9|LV746_HUMAN;sp|P04211|LV743_HUMAN	IGLV7-46	Immunoglobulin lambda variable 7-46	1	12.5375	0.044667	18.2859	64.6028	43.1363	3.75308	2.64751	3.65127	2.30513	1.85592	0.929953
LV325_HUMAN	sp|P01717|LV325_HUMAN	IGLV3-25	Immunoglobulin lambda variable 3-25	1	7.74163	1.5e-05	2.73823	3.01425	2.94713	0.365506	0.476611	0.281627	0.118616	0.0554058	0.0805796
LV211_HUMAN	sp|P01706|LV211_HUMAN	IGLV2-11	Immunoglobulin lambda variable 2-11	1	6.78268	0.000119	26.2944	27.8169	27.6542	1.05176	5.32845	5.67481	0.391839	0.443917	0.868079
LV949_HUMAN	sp|A0A0B4J1Y8|LV949_HUMAN	IGLV9-49	Immunoglobulin lambda variable 9-49	1	5.48522	0.00386	1.169	1.32288	0.817528	0.19921	0.224088	0.180034	0.181518	0.0312906	0.130529
LV657_HUMAN	sp|P01721|LV657_HUMAN	IGLV6-57	Immunoglobulin lambda variable 6-57	1	5.41285	1.9e-05	20.371	19.655	18.2188	3.97763	3.23757	3.54527	0.289441	0.544925	0.294621
LV861_HUMAN	sp|A0A075B6I0|LV861_HUMAN	IGLV8-61	Immunoglobulin lambda variable 8-61	1	4.77867	0.000526	13.3796	13.8829	10.9339	3.12144	2.97752	1.89416	4.36125	3.692	3.15485
LV151_HUMAN	sp|P01701|LV151_HUMAN	IGLV1-51	Immunoglobulin lambda variable 1-51	1	4.59224	6.3e-05	25.2144	26.1279	22.4729	5.48065	5.35878	5.23449	1.58279	2.85733	2.60574
LV147_HUMAN	sp|P01700|LV147_HUMAN;sp|P01699|LV144_HUMAN	IGLV1-47	Immunoglobulin lambda variable 1-47	1	4.26811	0.000747	139.719	186.067	170.755	38.7674	39.522	38.0482	14.3296	12.7225	16.2517
LV327_HUMAN	sp|P01718|LV327_HUMAN	IGLV3-27	Immunoglobulin lambda variable 3-27	1	3.9871	0.021161	0.0626325	0.0325585	0.0658841	0.0102551	0.01863	0.0115139	0.00774694	0.0617701	0.0617412
IGLL5_HUMAN	sp|B9A064|IGLL5_HUMAN;tr|A0A0B4J231|A0A0B4J231_HUMAN;sp|P0CG04|IGLC1_HUMAN	IGLL5	Immunoglobulin lambda-like polypeptide 5	1	2.91141	0.001981	93.841	126.352	120.669	35.4236	44.2274	37.4269	11.9875	11.5367	12.2865
LV140_HUMAN	sp|P01703|LV140_HUMAN	IGLV1-40	Immunoglobulin lambda variable 1-40	1	2.70458	0.001678	12.4008	15.9769	14.0591	5.53784	6.05041	4.10247	0.826342	0.379592	0.773299
IGLC3_HUMAN	sp|P0DOY3|IGLC3_HUMAN;sp|P0DOY2|IGLC2_HUMAN;sp|P0CF74|IGLC6_HUMAN;sp|A0M8Q6|IGLC7_HUMAN	IGLC3	Immunoglobulin lambda constant 3	1	2.33851	0.000138	1169.98	1342.77	1277.58	546.766	534.818	539.252	192.124	213.558	173.14
LV319_HUMAN	sp|P01714|LV319_HUMAN	IGLV3-19	Immunoglobulin lambda variable 3-19	0	2.64084	0.119837	0.930528	2.05363	3.03713	0.488342	0.714689	1.07703	0.0155936	0.062888	0.0310939
LV208_HUMAN	sp|P01709|LV208_HUMAN	IGLV2-8	Immunoglobulin lambda variable 2-8	0	2.12801	0.300681	2.78513	7.44769	2.8097	1	4.37318	0.755792	1.98931	1.20725	1.31221
LV321_HUMAN	sp|P80748|LV321_HUMAN	IGLV3-21	Immunoglobulin lambda variable 3-21	0	1.85497	0.001671	12.8804	15.9348	14.4791	7.658	7.83689	7.84469	2.72637	2.89242	2.46081
LV218_HUMAN	sp|A0A075B6J9|LV218_HUMAN	IGLV2-18	Immunoglobulin lambda variable 2-18	0	1.31395	0.477149	11.4531	8.60177	4.565	9.10686	5.63628	3.99424	3.74569	4.04033	3.78035
LV310_HUMAN	sp|A0A075B6K4|LV310_HUMAN;sp|A0A075B6K0|LV316_HUMAN	IGLV3-10	Immunoglobulin lambda variable 3-10	0	1.30828	0.280018	1.45282	2.39004	1.48356	1.23083	1.21644	1.62405	0.16454	0.0607275	0.0150737
LV537_HUMAN	sp|A0A075B6J1|LV537_HUMAN	IGLV5-37	Immunoglobulin lambda variable 5-37	0	0.87258	0.760045	0.0298639	0.0896309	0.0632031	0.0485442	0.111766	0.0490663	0.0147255	0.094715	0.0927569
IGLL1_HUMAN	sp|P15814|IGLL1_HUMAN	IGLL1	Immunoglobulin lambda-like polypeptide 1	0	0.535455	0.015517	1.7809	2.1409	1.16597	2.75129	3.52942	3.22104	2.63115	2.98667	1.97857
LV39_HUMAN	sp|A0A075B6K5|LV39_HUMAN	IGLV3-9	Immunoglobulin lambda variable 3-9	0	0.480884	0.085093	0.0786861	0.0675234	0.00748128	0.110003	0.0876392	0.121958	0.17312	0.0459833	0.0636107
LV214_HUMAN	sp|P01704|LV214_HUMAN	IGLV2-14	Immunoglobulin lambda variable 2-14	-1	0.384461	0.036784	1.4428	1.51127	0.00888884	2.70135	2.73898	2.26643	1.88064	0.427325	0.170781
LV136_HUMAN	sp|A0A0B4J1U3|LV136_HUMAN	IGLV1-36	Immunoglobulin lambda variable 1-36	-1	0.290119	0.002035	0.0125435	0.0145976	0.0211887	0.0476511	0.0545188	0.064416	0.0357972	0.0266936	0.0255459
