# Supplementary material for: Different roles of urinary light chains and serum light chains as potential biomarkers for monitoring disease activity in systemic lupus erythematosus
Source: PeerJ. 2022 May 17;10:e13385. doi: 10.7717/peerj.13385 (PMC9121880; doi:10.7717/peerj.13385)
Supplement: Supplemental Information 3 [file peerj-10-13385-s003.xlsx]

## Sheet: serum light chains
Group	Patient ID	gender	age(year)	SLEDAI-2000	disease activity	duration(year)	serum kappa light chains(g/l)	serum lambda light chains(g/l)
stable	B01	female	25	0	None	0.25	5.57	2.79
stable	B02	female	44	2	None	23	2.02	1.63
stable	B03	female	53	0	None	14	2.44	1.54
stable	B04	female	48	3	None	1	5.63	3.26
stable	B05	female	48	3	None	4	1.7	1.13
stable	B06	female	33	2	None	2	2.72	1.94
stable	B07	female	35	2	None	1	2.09	1.36
stable	B08	female	32	4	None	0.83	1.01	0.72
stable	B10	female	56	1	None	4	2.66	1.89
stable	B11	female	64	0	None	4	2.54	1.47
stable	B12	male	32	0	None	5	2.72	1.75
stable	B13	female	21	0	None	3	4.27	2.24
stable	B15	female	38	4	None	0.83	2.35	1.48
stable	B16	female	29	4	None	12	5	2.15
stable	B17	female	25	0	None	0.58	3.5	1.84
stable	B18	female	25	0	None	1.25	3.58	1.85
active	A01	male	24	5	mild	0.05	3.86	1.8
active	A04	female	57	9	mild	7	2.68	2.6
active	A08	female	23	6	mild	4	7.14	1.96
active	A11	female	35	5	mild	2	4.48	2.56
active	A12	female	44	8	mild	1	3.99	2.69
active	A02	female	58	14	moderate	26	2.36	1.71
active	A05	female	40	11	moderate	2	4.18	2.61
active	A06	male	32	14	moderate	5	4.2	2.22
active	A07	female	18	10	moderate	2	9.93	4.54
active	A03	female	31	24	severe	0.5	2.69	1.79
active	A09	female	30	20	severe	0.019	5.62	2.08
active	A14	female	56	18	severe	0.17	2.43	1.95
active	A15	female	61	20	severe	0.75	7.92	4.95
